# Supplementary material for: Effects of Physical Exercises and Verbal Stimulation on the Functional Efficiency and Use of Free Time in an Older Population under Institutional Care: A Randomized Controlled Trial
Source: J Clin Med. 2020 Feb 9;9(2):477. doi: 10.3390/jcm9020477 (PMC7074187; doi:10.3390/jcm9020477)
Supplement: Supplementary file 1 [file jcm-09-00477-s001.zip]

Archive with 5 entries (4 files):
- Supplemenmtary files/
- Supplemenmtary files/.DS_Store
- __MACOSX/Supplemenmtary files/._.DS_Store
- Supplemenmtary files/Supplementary files.docx
- __MACOSX/Supplemenmtary files/._Supplementary files.docx
